# Supplementary material for: Biological factors and statistical limitations prevent detection of most noncanonical proteins by mass spectrometry
Source: PLoS Biol. 2023 Dec 4;21(12):e3002409. doi: 10.1371/journal.pbio.3002409 (PMC10721188; doi:10.1371/journal.pbio.3002409)
Supplement: S1 Table — (XLSX) [file pbio.3002409.s010.xlsx]

## Sheet: Peptides detected
ORF Systematic Name	Coordinates	Peptide	MSFragger Expect Score	USI	Full sequence of protein	Reads per codon	p-value for translation	q-value for translation	In-frame reads	Frame +1	Frame +2
YMR106W-A*	chrXIII:480924-481187	MISMEAINNFIK	7.17111e-05	mzspec:PXD001928:Yeast_XP_SDS_trypsin_027:scan:12330:MISMEAINNFIK/2	MISMEAINNFIKTAPKHDYLTGGVHHSGNVDVLQLSGNKEDGSLVWNHTFVDVDNNVVAKFEDALEKLESLHRRSSSSTGNEEHANV	192.625	1.82517e-40	0	16951	1338	1265
YMR106W-A*	chrXIII:480924-481187	ISMEAINNFIK	8.65829e-06	mzspec:PXD001928:Yeast_XP_SDS_trypsin_027:scan:11027:ISMEAINNFIK/2	MISMEAINNFIKTAPKHDYLTGGVHHSGNVDVLQLSGNKEDGSLVWNHTFVDVDNNVVAKFEDALEKLESLHRRSSSSTGNEEHANV	192.625	1.82517e-40	0	16951	1338	1265
YMR106W-A*	chrXIII:480924-481187	SSSSTGNEEHANV	4.9488e-05	mzspec:PXD008586:Yeast_SP_C_9:scan:1859:SSSSTGNEEHANV/2	MISMEAINNFIKTAPKHDYLTGGVHHSGNVDVLQLSGNKEDGSLVWNHTFVDVDNNVVAKFEDALEKLESLHRRSSSSTGNEEHANV	192.625	1.82517e-40	0	16951	1338	1265
YMR106W-A*	chrXIII:480924-481187	MISMEAINNFIK	8.34256e-05	mzspec:PXD008586:Yeast_SP_C_9:scan:11689:MISMEAINNFIK/2	MISMEAINNFIKTAPKHDYLTGGVHHSGNVDVLQLSGNKEDGSLVWNHTFVDVDNNVVAKFEDALEKLESLHRRSSSSTGNEEHANV	192.625	1.82517e-40	0	16951	1338	1265
YFR035W-A*	chrVI:226260-226550	HLNIPDLRFEK	1.03654e-07	mzspec:PXD028623:Bio2_PAGE_Heat_3_2:scan:22293:HLNIPDLRFEK/3	MNVPTAPTPNKHLNIPDLRFEKVFKKALHRELAPSSSLSRKAGVITKVVVRDVLLMPLLQSFVLSLALMGVKEWLSYIRLKGRTLGDRIRQRLFPI	232.196	1.11007e-37	0	22523	2485	1549
YFR035W-A*	chrVI:226260-226550	HLNIPDLRFEK	7.2398e-06	mzspec:PXD028623:Bio2_PAGE_UV_2_2:scan:22123:HLNIPDLRFEK/3	MNVPTAPTPNKHLNIPDLRFEKVFKKALHRELAPSSSLSRKAGVITKVVVRDVLLMPLLQSFVLSLALMGVKEWLSYIRLKGRTLGDRIRQRLFPI	232.196	1.11007e-37	0	22523	2485	1549
YPR195C-A*	chrXVI: 930265-930405	LSAMVLTK	0.000179	mzspec:PXD001928:Yeast_XP_Tricine_trypsin_142:scan:22628:LSAMVLTK/2	MIQIIAYLQHGHGSKFGDMGDMDLFGGKKQEKLSAMVLTKQIIFAL	2.76596	0.000193759	0.000342407	130	40	15
YOR109W-A*	chrXV:528606-528701	LSLKCGCCSVCIPLNERR	8.37e-06	mzspec:PXD001928:Yeast_XP_Tricine_trypsin_108:scan:26914:[ACETYL]-LSLKC[CARBAMIDOMETHYL]GC[CARBAMIDOMETHYL]C[CARBAMIDOMETHYL]SVC[CARBAMIDOMETHYL]IPLNERR/3	MLSLKCGCCSVCIPLNERRETRGLTWPGCFM	0.65625	0.0272845	0.0330774	21	19	6
YIL059C	chrIX:246550-246915	EFDFDVGYEEFVR	2.78338e-06	mzspec:PXD028623:Bio1_PAGE_Heat_4_1:scan:36019:EFDFDVGYEEFVR/2	MNFSTVFQAIIAVLGLTTVTALAEFDFDVGYEEFVRTNPDTIFLESDIGLHVGYTEGGERQIATIPHNSTLGTSLREYSGCGGNGTETSIATPAPTMSEVPIATFVKRRKSVPILLPQVCM	14.2705	1.62278e-23	0	1741	260	796
YNL155C-A*	chrXIV: 341911-342135	KQHTEWPIEENR	5.76845e-09	mzspec:PXD028623:Bio1_PAGE_Control_1_1:scan:14836:KQHTEWPIEENR/2	MIGLIVVPILFAIKGIVVGVQKVKKKFGKHSNTKDQKEDKDEDKRQSISQRKQHTEWPIEENRIQRRAPNQSAL	231.733	4.36148e-10	0	17380	6990	10626
YNL155C-A*	chrXIV: 341911-342135	MIGLIVVPILFAIK	6.346e-08	mzspec:PXD028623:Bio1_PAGE_Heat_4_1:scan:43012:MIGLIVVPILFAIK/2	MIGLIVVPILFAIKGIVVGVQKVKKKFGKHSNTKDQKEDKDEDKRQSISQRKQHTEWPIEENRIQRRAPNQSAL	231.733	4.36148e-10	0	17380	6990	10626
YNL155C-A*	chrXIV: 341911-342135	MIGLIVVPILFAIK	7.01859e-08	mzspec:PXD028623:Bio1_PAGE_Control_4_1:scan:41929:MIGLIVVPILFAIK/2	MIGLIVVPILFAIKGIVVGVQKVKKKFGKHSNTKDQKEDKDEDKRQSISQRKQHTEWPIEENRIQRRAPNQSAL	231.733	4.36148e-10	0	17380	6990	10626
YNL155C-A*	chrXIV: 341911-342135	MIGLIVVPILFAIK	1.05743e-07	mzspec:PXD028623:Bio1_Solutions_H2O2_1:scan:45343:MIGLIVVPILFAIK/2	MIGLIVVPILFAIKGIVVGVQKVKKKFGKHSNTKDQKEDKDEDKRQSISQRKQHTEWPIEENRIQRRAPNQSAL	231.733	4.36148e-10	0	17380	6990	10626
YNL155C-A*	chrXIV: 341911-342135	MIGLIVVPILFAIK	1.35675e-07	mzspec:PXD028623:Bio2_PAGE_Heat_2_2:scan:49168:MIGLIVVPILFAIK/2	MIGLIVVPILFAIKGIVVGVQKVKKKFGKHSNTKDQKEDKDEDKRQSISQRKQHTEWPIEENRIQRRAPNQSAL	231.733	4.36148e-10	0	17380	6990	10626
YNL155C-A*	chrXIV: 341911-342135	MIGLIVVPILFAIK	1.60972e-07	mzspec:PXD028623:Bio1_PAGE_H2O2_4_1:scan:42092:MIGLIVVPILFAIK/2	MIGLIVVPILFAIKGIVVGVQKVKKKFGKHSNTKDQKEDKDEDKRQSISQRKQHTEWPIEENRIQRRAPNQSAL	231.733	4.36148e-10	0	17380	6990	10626
YNL155C-A*	chrXIV: 341911-342135	MIGLIVVPILFAIK	1.83337e-07	mzspec:PXD028623:Bio1_PAGE_UV_4_1:scan:43706:MIGLIVVPILFAIK/2	MIGLIVVPILFAIKGIVVGVQKVKKKFGKHSNTKDQKEDKDEDKRQSISQRKQHTEWPIEENRIQRRAPNQSAL	231.733	4.36148e-10	0	17380	6990	10626
YNL155C-A*	chrXIV: 341911-342135	MIGLIVVPILFAIK	2.66686e-07	mzspec:PXD028623:Bio2_Solutions_H_2:scan:39940:MIGLIVVPILFAIK/2	MIGLIVVPILFAIKGIVVGVQKVKKKFGKHSNTKDQKEDKDEDKRQSISQRKQHTEWPIEENRIQRRAPNQSAL	231.733	4.36148e-10	0	17380	6990	10626
YNL155C-A*	chrXIV: 341911-342135	MIGLIVVPILFAIK	4.21696e-07	mzspec:PXD028623:Bio2_PAGE_UV_2_2:scan:47171:MIGLIVVPILFAIK/2	MIGLIVVPILFAIKGIVVGVQKVKKKFGKHSNTKDQKEDKDEDKRQSISQRKQHTEWPIEENRIQRRAPNQSAL	231.733	4.36148e-10	0	17380	6990	10626
YNL155C-A*	chrXIV: 341911-342135	MIGLIVVPILFAIK	4.23399e-07	mzspec:PXD028623:Bio2_PAGE_UV_2_1:scan:43207:MIGLIVVPILFAIK/2	MIGLIVVPILFAIKGIVVGVQKVKKKFGKHSNTKDQKEDKDEDKRQSISQRKQHTEWPIEENRIQRRAPNQSAL	231.733	4.36148e-10	0	17380	6990	10626
YNL155C-A*	chrXIV: 341911-342135	MIGLIVVPILFAIK	4.54465e-07	mzspec:PXD028623:Bio1_PAGE_HS_2_1:scan:45065:MIGLIVVPILFAIK/2	MIGLIVVPILFAIKGIVVGVQKVKKKFGKHSNTKDQKEDKDEDKRQSISQRKQHTEWPIEENRIQRRAPNQSAL	231.733	4.36148e-10	0	17380	6990	10626
YNL155C-A*	chrXIV: 341911-342135	MIGLIVVPILFAIK	5.65587e-07	mzspec:PXD028623:Bio2_PAGE_H2O2_2_2:scan:50574:MIGLIVVPILFAIK/2	MIGLIVVPILFAIKGIVVGVQKVKKKFGKHSNTKDQKEDKDEDKRQSISQRKQHTEWPIEENRIQRRAPNQSAL	231.733	4.36148e-10	0	17380	6990	10626

## Sheet: Description of columns
ORF Systematic Name			Either the systematic name of the ORF on SGD, or the name assigned in this study based on SGD convention (indicated by asterix)
Coordinates			Genome coordinates using S288C reference sequence R64.2.1 on Saccharomyces Genome Database
Peptide			Peptide sequence
MSFragger Expect Score			Expect score assigned to PSM in MSFragger analysis.
USI			The USI (universal spectrum identifier) can be used to obtain the PSM using the ProteomeExchange USI tool
Full sequence of protein			Complete amino acid sequence of protein that contains the peptide
Reads per codon			Number of ribo-seq reads assigned to the ORF in Wacholder et al. 2023, divided by the number of codons in the ORF
p-value for translation			The p-value for translation of the ORF assigned in Wacholder et al. 2023. This is based on a binomial test for triplet periodicity of ribosome profiling reads.
q-value for translation			The q-value for translation of the ORF assigned in Wacholder et al. 2023.
In-frame reads, Frame +1, Frame +2			Accumulted ribo-seq reads assigned to the three frames of the ORF. For translated ORFs, most reads are expected to be assigned to the same frame of the ORF.
