# Supplementary material for: Biological factors and statistical limitations prevent detection of most noncanonical proteins by mass spectrometry
Source: PLoS Biol. 2023 Dec 4;21(12):e3002409. doi: 10.1371/journal.pbio.3002409 (PMC10721188; doi:10.1371/journal.pbio.3002409)
Supplement: S1 Data — (XLSX) [file pbio.3002409.s011.xlsx]

## Sheet: Fig. 1A
expectscore_threshold	predicted_protein_hits	decoy_hits
1.71391e-15	813	0
4.65889e-15	904	0
1.26642e-14	1002	0
3.44248e-14	1137	0
9.35762e-14	1276	0
2.54367e-13	1400	0
6.9144e-13	1543	0
1.87953e-12	1658	0
5.10909e-12	1801	0
1.38879e-11	1963	0
3.77513e-11	2119	0
1.02619e-10	2313	0
2.78947e-10	2490	0
7.58256e-10	2696	0
2.06115e-09	2900	0
5.6028e-09	3067	0
1.523e-08	3255	0
4.13994e-08	3425	0
1.12535e-07	3593	2
3.05902e-07	3737	3
8.31529e-07	3867	5
2.26033e-06	4001	5
6.14421e-06	4120	7
1.67017e-05	4221	14
4.53999e-05	4313	22
0.00012341	4403	47
0.000335463	4474	107
0.000911882	4556	228
0.00247875	4640	539
0.00673795	4809	1671
0.0183156	5009	2715
0.0497871	5211	4039
0.135335	5440	5061
0.367879	5587	5449
1	5605	5482
2.71828	5654	5605
7.38906	5674	5642
20.0855	5686	5651
54.5982	5688	5663

## Sheet: Fig. 1B
expectscore_threshold	predicted_protein_hits	decoy_hits
3.53575e-05	10	2
4.53999e-05	11	3
5.82947e-05	14	8
7.48518e-05	16	10
9.61117e-05	17	10
0.00012341	19	14
0.000158461	24	15
0.000203468	27	20
0.000261259	30	23
0.000335463	34	25
0.000430743	44	30
0.000553084	50	37
0.000710174	61	47
0.000911882	82	57
0.00117088	100	72
0.00150344	122	90
0.00193045	155	113
0.00247875	187	139
0.00318278	270	208
0.00408677	381	301
0.00524752	470	373
0.00673795	559	448
0.0086517	656	525
0.011109	786	615
0.0142642	932	740
0.0183156	1118	865
0.0235177	1335	1051
0.0301974	1603	1276
0.0387742	1920	1554
0.0497871	2333	1881
0.0639279	2855	2376
0.082085	3477	2922
0.105399	4314	3623
0.135335	5312	4498
0.173774	6401	5541
0.22313	7649	6552
0.286505	8679	7630
0.367879	9383	8299
0.472367	9666	8584
0.606531	9706	8627
0.778801	9816	8738
1	10124	9038
1.28403	10529	9478
1.64872	11339	10397
2.117	12202	11282
2.71828	12876	12004
3.49034	13439	12569
4.48169	13866	13027
5.7546	14145	13373
7.38906	14360	13618
9.48774	14520	13796
12.1825	14628	13935
15.6426	14719	14010
20.0855	14779	14073
25.7903	14819	14118
33.1155	14859	14180
42.5211	14936	14243
54.5982	14979	14296
70.1054	14979	14296
90.0171	14979	14296
115.584	14979	14296
148.413	14979	14296
190.566	14979	14296
244.692	14979	14296
314.191	14979	14296
403.429	14979	14296
518.013	14979	14296
665.142	14979	14296
854.059	14979	14296
1096.63	14979	14296
1408.1	14979	14296
1808.04	14979	14296
2321.57	14979	14296
2980.96	14979	14296
3827.63	14979	14296
4914.77	14979	14296
6310.69	14979	14296
8103.08	14979	14296
10404.6	14979	14296
13359.7	14979	14296
17154.2	14979	14296
22026.5	14979	14296
28282.5	14979	14296
36315.5	14979	14296
46630	14979	14296
59874.1	14979	14296
76879.9	14979	14296
98715.8	14979	14296
126754	14979	14296
162755	14979	14296
208981	14979	14296
268337	14979	14296
344552	14979	14296
442413	14979	14296
568070	14979	14296
729416	14979	14296

## Sheet: Fig. 1C
expectscore_threshold	predicted_protein_hits	decoy_hits
1.71391e-15	813	0
4.65889e-15	904	0
1.26642e-14	1002	0
3.44248e-14	1137	0
9.35762e-14	1276	0
2.54367e-13	1400	0
6.9144e-13	1543	0
1.87953e-12	1658	0
5.10909e-12	1801	0
1.38879e-11	1963	0
3.77513e-11	2119	0
1.02619e-10	2313	0
2.78947e-10	2490	0
7.58256e-10	2696	0
2.06115e-09	2900	0
5.6028e-09	3067	0
1.523e-08	3255	0
4.13994e-08	3425	0
1.12535e-07	3593	2
3.05902e-07	3739	3
8.31529e-07	3869	5
2.26033e-06	4003	5
6.14421e-06	4124	7
1.67017e-05	4228	14
4.53999e-05	4325	25
0.00012341	4423	61
0.000335463	4509	132
0.000911882	4639	285
0.00247875	4828	678
0.00673795	5369	2119
0.0183156	6128	3580
0.0497871	7546	5920
0.135335	10753	9560
0.367879	14972	13750
1	15731	14523
2.71828	18531	17615
7.38906	20037	19263
20.0855	20468	19726
54.5982	20671	19961

## Sheet: Fig. 2A
expectscore_threshold	noncanonical_target_count	noncanonical_decoy_count	decoy_target_ratio
3.53575e-05	10	2	0.2
4.53999e-05	11	3	0.272727
5.82947e-05	14	8	0.571429
7.48518e-05	16	10	0.625
9.61117e-05	17	10	0.588235
0.00012341	19	14	0.736842
0.000158461	24	15	0.625
0.000203468	27	20	0.740741
0.000261259	30	23	0.766667
0.000335463	34	25	0.735294
0.000430743	44	30	0.681818
0.000553084	50	37	0.74
0.000710174	61	47	0.770492
0.000911882	82	57	0.695122
0.00117088	100	72	0.72
0.00150344	122	90	0.737705
0.00193045	155	113	0.729032
0.00247875	187	139	0.743316
0.00318278	270	208	0.77037
0.00408677	381	301	0.790026
0.00524752	470	373	0.793617
0.00673795	559	448	0.801431
0.0086517	656	525	0.800305
0.011109	786	615	0.782443
0.0142642	932	740	0.793991
0.0183156	1118	865	0.773703
0.0235177	1335	1051	0.787266
0.0301974	1603	1276	0.796007
0.0387742	1920	1554	0.809375
0.0497871	2333	1881	0.806258
0.0639279	2855	2376	0.832224
0.082085	3477	2922	0.84038
0.105399	4314	3623	0.839824
0.135335	5312	4498	0.846762
0.173774	6401	5541	0.865646
0.22313	7649	6552	0.856583
0.286505	8679	7630	0.879134
0.367879	9383	8299	0.884472
0.472367	9666	8584	0.888061
0.606531	9706	8627	0.888832
0.778801	9816	8738	0.890179
1	10124	9038	0.89273
1.28403	10529	9478	0.90018
1.64872	11339	10397	0.916924
2.117	12202	11282	0.924603
2.71828	12876	12004	0.932277
3.49034	13439	12569	0.935263
4.48169	13866	13027	0.939492
5.7546	14145	13373	0.945422
7.38906	14360	13618	0.948329
9.48774	14520	13796	0.950138
12.1825	14628	13935	0.952625
15.6426	14719	14010	0.951831
20.0855	14779	14073	0.95223
25.7903	14819	14118	0.952696
33.1155	14859	14180	0.954304
42.5211	14936	14243	0.953602
54.5982	14979	14296	0.954403
70.1054	14979	14296	0.954403
90.0171	14979	14296	0.954403
115.584	14979	14296	0.954403
148.413	14979	14296	0.954403
190.566	14979	14296	0.954403
244.692	14979	14296	0.954403
314.191	14979	14296	0.954403
403.429	14979	14296	0.954403
518.013	14979	14296	0.954403
665.142	14979	14296	0.954403
854.059	14979	14296	0.954403
1096.63	14979	14296	0.954403
1408.1	14979	14296	0.954403
1808.04	14979	14296	0.954403
2321.57	14979	14296	0.954403
2980.96	14979	14296	0.954403
3827.63	14979	14296	0.954403
4914.77	14979	14296	0.954403
6310.69	14979	14296	0.954403
8103.08	14979	14296	0.954403
10404.6	14979	14296	0.954403
13359.7	14979	14296	0.954403
17154.2	14979	14296	0.954403
22026.5	14979	14296	0.954403
28282.5	14979	14296	0.954403
36315.5	14979	14296	0.954403
46630	14979	14296	0.954403
59874.1	14979	14296	0.954403
76879.9	14979	14296	0.954403
98715.8	14979	14296	0.954403
126754	14979	14296	0.954403
162755	14979	14296	0.954403
208981	14979	14296	0.954403
268337	14979	14296	0.954403
344552	14979	14296	0.954403
442413	14979	14296	0.954403
568070	14979	14296	0.954403
729416	14979	14296	0.954403

## Sheet: Fig. 2B
peptide_rank	targets_count	targets_proportion	decoys_count	decoys_proportion
1	3937579	0.746473	1337330	0.253527
2	2400936	0.521421	2203670	0.478579
3	2217280	0.507944	2147922	0.492056
4	2116548	0.505386	2071431	0.494614
5	2033609	0.504637	1996239	0.495363

## Sheet: Fig. 2C
peptide_rank	targets_count	targets_proportion	decoys_count	decoys_proportion
1	378233	0.543627	317525	0.456373
2	560313	0.550353	457785	0.449647
3	548598	0.550017	448822	0.449983
4	528542	0.550512	431550	0.449488
5	509721	0.550825	415656	0.449175

## Sheet: Fig. 2D
description	target_or_decoy_peptide	frequency
Peptide starts with M	Targets	0.331752
Peptide starts with M	Decoys	0.0361645
Peptide ends with M	Targets	0.0090415
Peptide ends with M	Decoys	0.294816

## Sheet: Fig. 2E
peptide_rank	targets_count	targets_proportion	decoys_count	decoys_proportion
1	343244	0.496716	347783	0.503284
2	487213	0.501109	485056	0.498891
3	472789	0.501243	470445	0.498757
4	453556	0.501723	450440	0.498277
5	435243	0.500809	433837	0.499191

## Sheet: Fig. 2F
threshold	noncanonical_target_count	noncanonical_decoy_count	decoy_target_ratio
3.53575e-05	2	1	0.5
4.53999e-05	2	1	0.5
5.82947e-05	2	1	0.5
7.48518e-05	4	1	0.25
9.61117e-05	5	3	0.6
0.00012341	8	5	0.625
0.000158461	13	8	0.615385
0.000203468	14	11	0.785714
0.000261259	15	16	1.06667
0.000335463	16	19	1.1875
0.000430743	25	27	1.08
0.000553084	36	33	0.916667
0.000710174	50	42	0.84
0.000911882	61	50	0.819672
0.00117088	79	64	0.810127
0.00150344	98	75	0.765306
0.00193045	120	97	0.808333
0.00247875	151	125	0.827815
0.00318278	204	181	0.887255
0.00408677	293	270	0.921502
0.00524752	369	342	0.926829
0.00673795	437	424	0.970252
0.0086517	506	506	1
0.011109	604	613	1.0149
0.0142642	712	732	1.02809
0.0183156	866	879	1.01501
0.0235177	1065	1066	1.00094
0.0301974	1273	1275	1.00157
0.0387742	1542	1530	0.992218
0.0497871	1904	1885	0.990021
0.0639279	2345	2341	0.998294
0.082085	2944	2880	0.978261
0.105399	3657	3614	0.988242
0.135335	4568	4540	0.99387
0.173774	5595	5557	0.993208
0.22313	6717	6656	0.990919
0.286505	7779	7698	0.989587
0.367879	8459	8370	0.989479
0.472367	8760	8660	0.988584
0.606531	8803	8707	0.989095
0.778801	8908	8818	0.989897
1	9206	9112	0.989789
1.28403	9651	9552	0.989742
1.64872	10532	10451	0.992309
2.117	11448	11326	0.989343
2.71828	12136	12099	0.996951
3.49034	12694	12669	0.998031
4.48169	13195	13099	0.992725
5.7546	13527	13434	0.993125
7.38906	13786	13699	0.993689
9.48774	13963	13867	0.993125
12.1825	14080	13997	0.994105
15.6426	14171	14111	0.995766
20.0855	14243	14177	0.995366
25.7903	14296	14229	0.995313
33.1155	14346	14273	0.994911
42.5211	14406	14319	0.993961
54.5982	14451	14368	0.994256
70.1054	14451	14368	0.994256
90.0171	14451	14368	0.994256
115.584	14451	14368	0.994256
148.413	14451	14368	0.994256
190.566	14451	14368	0.994256
244.692	14451	14368	0.994256
314.191	14451	14368	0.994256
403.429	14451	14368	0.994256
518.013	14451	14368	0.994256
665.142	14451	14368	0.994256
854.059	14451	14368	0.994256
1096.63	14451	14368	0.994256
1408.1	14451	14368	0.994256
1808.04	14451	14368	0.994256
2321.57	14451	14368	0.994256
2980.96	14451	14368	0.994256
3827.63	14451	14368	0.994256
4914.77	14451	14368	0.994256
6310.69	14451	14368	0.994256
8103.08	14451	14368	0.994256
10404.6	14451	14368	0.994256
13359.7	14451	14368	0.994256
17154.2	14451	14368	0.994256
22026.5	14451	14368	0.994256
28282.5	14451	14368	0.994256
36315.5	14451	14368	0.994256
46630	14451	14368	0.994256
59874.1	14451	14368	0.994256
76879.9	14451	14368	0.994256
98715.8	14451	14368	0.994256
126754	14451	14368	0.994256
162755	14451	14368	0.994256
208981	14451	14368	0.994256
268337	14451	14368	0.994256
344552	14451	14368	0.994256
442413	14451	14368	0.994256
568070	14451	14368	0.994256
729416	14451	14368	0.994256

## Sheet: Fig. 2G
threshold	predicted_protein_hits	decoy_hits
3.53575e-05	2	1
4.53999e-05	2	1
5.82947e-05	2	1
7.48518e-05	4	1
9.61117e-05	5	3
0.00012341	8	5
0.000158461	13	8
0.000203468	14	11
0.000261259	15	16
0.000335463	16	19
0.000430743	25	27
0.000553084	36	33
0.000710174	50	42
0.000911882	61	50
0.00117088	79	64
0.00150344	98	75
0.00193045	120	97
0.00247875	151	125
0.00318278	204	181
0.00408677	293	270
0.00524752	369	342
0.00673795	437	424
0.0086517	506	506
0.011109	604	613
0.0142642	712	732
0.0183156	866	879
0.0235177	1065	1066
0.0301974	1273	1275
0.0387742	1542	1530
0.0497871	1904	1885
0.0639279	2345	2341
0.082085	2944	2880
0.105399	3657	3614
0.135335	4568	4540
0.173774	5595	5557
0.22313	6717	6656
0.286505	7779	7698
0.367879	8459	8370
0.472367	8760	8660
0.606531	8803	8707
0.778801	8908	8818
1	9206	9112
1.28403	9651	9552
1.64872	10532	10451
2.117	11448	11326
2.71828	12136	12099
3.49034	12694	12669
4.48169	13195	13099
5.7546	13527	13434
7.38906	13786	13699
9.48774	13963	13867
12.1825	14080	13997
15.6426	14171	14111
20.0855	14243	14177
25.7903	14296	14229
33.1155	14346	14273
42.5211	14406	14319
54.5982	14451	14368
70.1054	14451	14368
90.0171	14451	14368
115.584	14451	14368
148.413	14451	14368
190.566	14451	14368
244.692	14451	14368
314.191	14451	14368
403.429	14451	14368
518.013	14451	14368
665.142	14451	14368
854.059	14451	14368
1096.63	14451	14368
1408.1	14451	14368
1808.04	14451	14368
2321.57	14451	14368
2980.96	14451	14368
3827.63	14451	14368
4914.77	14451	14368
6310.69	14451	14368
8103.08	14451	14368
10404.6	14451	14368
13359.7	14451	14368
17154.2	14451	14368
22026.5	14451	14368
28282.5	14451	14368
36315.5	14451	14368
46630	14451	14368
59874.1	14451	14368
76879.9	14451	14368
98715.8	14451	14368
126754	14451	14368
162755	14451	14368
208981	14451	14368
268337	14451	14368
344552	14451	14368
442413	14451	14368
568070	14451	14368
729416	14451	14368

[truncated: 39 more sheets: Fig. 2H, Fig. 3A, Fig. 4A, Fig. 4B, Fig. 4C, Fig. 4D, Fig. 4E, Fig. 4F, Fig. 4G, Fig. 4H, Fig. 4I, Fig. 5A, Fig. 5B, Fig. 6A, Fig. 6B, Fig. 7A, Fig. 7B, Fig. 7C, Fig. 7D, Fig. 7E …]
